# Supplementary material for: Influence of mismatched and bulged nucleotides on SNP-preferential RNase H cleavage of RNA-antisense gapmer heteroduplexes
Source: Sci Rep. 2017 Oct 2;7:12532. doi: 10.1038/s41598-017-12844-z (PMC5624880; doi:10.1038/s41598-017-12844-z)
Supplement: Supplementary file 2 — Dataset 2 [file 41598_2017_12844_MOESM2_ESM.xls]

## Sheet: aKM
		Data from Bio-rad CFX Manager 3.0
		conc. log	WT		Mut
				SD		SD
			1	0.20825	1	0.36517
		1	1.04151	0.36527	0.93123	0.2624
		1.39794	1.08553	0.3638	0.68358	0.27218
		1.69897	1.10688	0.33698	0.55346	0.16688
		1.87506	0.84882	0.3209	0.36043	0.09073
		2	0.46824	0.0967	0.21109	0.06287
		Parameters of the model
		Value	Fixed	Standard Error	t-Value	Prob>|t|	LCL	UCL	Dependency	CI Half-Width	Lower Bound	Upper Bound			Description		NL Fit
WT	A1	-0.13556	N	0.3167	-0.42804	0.69749	--	--	0.99424	1.00789	--	--			User Name		Dorota
	A2	1.10688	Y	0	--	--	--	--	0	0	--	--			Operation Time		2016-08-30 10:51:56
	LOGx0	1.9951	N	0.04502	44.311	2.53012e-05	--	--	0.99424	0.14329	--	--			Model		DoseResp
	p	-5	Y	0	--	--	--	--	0	0	--	--			Equation		y = A1 + (A2-A1)/(1 + 10^((LOGx0-x)*p))
	EC50	98.8775													Report Status		New Analysis Report
Mut	A1	0.16672	N	0.06146	2.71283	0.11326	--	--	0.66897	0.26443	--	--			Multi-Data Fit Mode		Independent Fit - Consolidated Report
	A2	0.77601	N	0.10373	7.48102	0.0174	--	--	0.45024	0.44631	--	--
	LOGx0	1.79203	N	0.0631	28.4013	0.00124	--	--	0.76856	0.27148	--	--
	p	-5	Y	0	--	--	--	--	0	0	--	--
	EC50	61.949
		Statistics
			WT	Mut
	Number of Points		5	5
	Degrees of Freedom		3	2
	Reduced Chi-Sqr		0.01657	0.34779
	Residual Sum of Squares		0.04972	0.69558
	Correlation		0.99687	0.97147
	R Value		0.99687	0.97147
	R-Square(COD)		0.99376	0.94375
	Adj. R-Square		0.99167	0.88751
	Root-MSE (SD)		0.12874	0.58974
	Norm of Residuals		0	0
	Fit Status		Succeeded(100)	Succeeded(100)
		Summary
	A1		A2		LOGx0		p		EC50	Statistics
	Value	Error	Value	Error	Value	Error	Value	Error	Value	Reduced Chi-Sqr	Adj. R-Square
WT	-0.13556	0.3167	1.10688	0	1.9951	0.04502	-5	0	98.8775	0.01657	0.99167
Mut	0.16672	0.06146	0.77601	0.10373	1.79203	0.0631	-5	0	61.949	0.34779	0.88751
		ANOVA
			DF	Sum of Squares	Mean Square	F Value	Prob>F
WT	Regression		2	4.37832	2.18916	132.086	0.00141
	Residual		3	0.04972	0.01657				P<0.05
	Uncorrected Total		5	4.42805
	Corrected Total		4	7.96217
Mut	Regression		3	1.11968	0.37323	1.07313	0.48236
	Residual		2	0.69558	0.34779
	Uncorrected Total		5	1.81526
	Corrected Total		4	12.3665

## Sheet: a13
		Data from Bio-rad CFX Manager 3.0
		conc. log	WT		Mut
				SD		SD
			1	0.26356	1	0.17407
		1	1.07391	0.15011	0.85993	0.11284
		1.39794	0.76133	0.16123	0.63065	0.22772
		1.69897	0.77635	0.23685	0.39283	0.2391
		1.87506	0.43401	0.06103	0.09774	0.01213
		2	0.35295	0.1574	0.17684	0.13315
		2.30103	0.09827	0.0283	0.05288	0.02667
		Parameters of the model
		Value	Fixed	Standard Error	t-Value	Prob>|t|	LCL	UCL	Dependency	CI Half-Width	Lower Bound	Upper Bound			Description		NL Fit
WT	A1	0.05423	N	0.01697	3.19481	0.04953	--	--	0.78852	0.05402	--	--			User Name		Dorota
	A2	0.83003	N	0.07024	11.8167	0.0013	--	--	0.22176	0.22354	--	--			Operation Time		2016-08-30 11:09:43
	LOGx0	1.6314	N	0.0378	43.1546	2.73874e-05	--	--	0.80473	0.12031	--	--			Model		DoseResp
	p	-5	Y	0	--	--	--	--	0	0	--	--			Equation		y = A1 + (A2-A1)/(1 + 10^((LOGx0-x)*p))
	EC50	42.796													Report Status		New Analysis Report
Mut	A1	0.09645	N	0.02744	3.51443	0.03907	--	--	0.10657	0.08734	--	--			Multi-Data Fit Mode		Independent Fit - Consolidated Report
	A2	0.92503	N	0.10152	9.11217	0.00279	--	--	0.38065	0.32307	--	--
	LOGx0	1.84638	N	0.03224	57.2768	1.17235e-05	--	--	0.4276	0.10259	--	--
	p	-5	Y	0	--	--	--	--	0	0	--	--
	EC50	70.2062
		Statistics
			WT	Mut
	Number of Points		6	6
	Degrees of Freedom		3	3
	Reduced Chi-Sqr		0.45768	0.91259
	Residual Sum of Squares		1.37304	2.73777
	Correlation		0.98761	0.98283
	R Value		0.98761	0.98283
	R-Square(COD)		0.97538	0.96595
	Adj. R-Square		0.95897	0.94325
	Root-MSE (SD)		0.67652	0.9553
	Norm of Residuals		0	0
	Fit Status		Succeeded(100)	Succeeded(100)
		Summary
	A1		A2		LOGx0		p		EC50	Statistics
	Value	Error	Value	Error	Value	Error	Value	Error	Value	Reduced Chi-Sqr	Adj. R-Square
WT	0.05423	0.01697	0.83003	0.07024	1.6314	0.0378	-5	0	42.796	0.45768	0.95897
Mut	0.09645	0.02744	0.92503	0.10152	1.84638	0.03224	-5	0	70.2062	0.91259	0.94325
		ANOVA
			DF	Sum of Squares	Mean Square	F Value	Prob>F
WT	Regression		3	-0.0379	-0.01263	-0.0276	1
	Residual		3	1.37304	0.45768
	Uncorrected Total		6	1.33514
	Corrected Total		5	55.7733
Mut	Regression		3	-0.07955	-0.02652	-0.02906	1
	Residual		3	2.73777	0.91259
	Uncorrected Total		6	2.65822
	Corrected Total		5	80.408

## Sheet: a14
		Data from Bio-rad CFX Manager 3.0
		conc. log	WT		Mut
				SD		SD
			1	0.07375	1	0.04255
		1	0.99659	0.09856	--	0.0149
		1.39794	1.14424	0.20439	0.91719	0.03642
		1.69897	1.07943	0.27433	0.58774	0.04677
		1.87506	0.5742	0.08414	0.76841	0.0709
		2	0.50086	0.08002	0.6826	0.10288
		2.30103	0.37289	0.02286	0.35586	0.00539
		Parameters of the model
		Value	Fixed	Standard Error	t-Value	Prob>|t|	LCL	UCL	Dependency	CI Half-Width	Lower Bound	Upper Bound			Description		NL Fit
WT	A1	0.37041	N	0.02459	15.0616	0.00438	--	--	0.42819	0.10582	--	--			User Name		Dorota
	A2	1.03313	N	0.07595	13.6034	0.00536	--	--	0.20575	0.32677	--	--			Operation Time		2016-08-30 11:27:31
	LOGx0	1.82199	N	0.06172	29.522	0.00115	--	--	0.6213	0.26554	--	--			Model		DoseResp
	p	-4.60123	N	3.05687	-1.50521	0.27121	--	--	0.69856	13.1527	--	--			Equation		y = A1 + (A2-A1)/(1 + 10^((LOGx0-x)*p))
	EC50	66.3722													Report Status		New Analysis Report
Mut	A1	0.33686	N	0.07557	4.45726	0.04683	--	--	0.91656	0.32517	--	--			Multi-Data Fit Mode		Independent Fit - Consolidated Report
	A2	0.79932	N	0.11145	7.17174	0.01889	--	--	0.17079	0.47955	--	--
	LOGx0	2.054	N	0.30338	6.77038	0.02113	--	--	0.92095	1.30534	--	--
	p	-5.53655	Y	0	--	--	--	--	0	0	--	--
	EC50	113.241
		Statistics
			WT	Mut
	Number of Points		6	5
	Degrees of Freedom		2	2
	Reduced Chi-Sqr		0.71435	15.0881
	Residual Sum of Squares		1.4287	30.1762
	Correlation		0.98818	0.9474
	R Value		0.98818	0.9474
	R-Square(COD)		0.97651	0.89757
	Adj. R-Square		0.94126	0.79514
	Root-MSE (SD)		0.84519	3.88434
	Norm of Residuals		0	0
	Fit Status		Succeeded(100)	Succeeded(100)
		Summary
	A1		A2		LOGx0		p		EC50	Statistics
	Value	Error	Value	Error	Value	Error	Value	Error	Value	Reduced Chi-Sqr	Adj. R-Square
WT	0.37041	0.02459	1.03313	0.07595	1.82199	0.06172	-4.60123	3.05687	66.3722	0.71435	0.94126
Mut	0.33686	0.07557	0.79932	0.11145	2.054	0.30338	-5.53655	0	113.241	15.0881	0.79514
		ANOVA
			DF	Sum of Squares	Mean Square	F Value	Prob>F
WT	Regression		4	2.75856	0.68964	0.96541	0.54506
	Residual		2	1.4287	0.71435
	Uncorrected Total		6	4.18726
	Corrected Total		5	60.8093
Mut	Regression		3	-27.8065	-9.26884	-0.61431	1
	Residual		2	30.1762	15.0881
	Uncorrected Total		5	2.36971
	Corrected Total		4	294.598

## Sheet: a16
		Data from Bio-rad CFX Manager 3.0
		conc. log	WT		Mut
				SD		SD
			1	0.13027	1	0.11624
		1	0.9467	0.22462	1.46691	0.07394
		1.39794	1.03817	0.12658	0.63951	0.20946
		1.69897	1.28219	0.46856	0.98511	0.28914
		1.87506	0.2675	0.04856	0.7682	0.13816
		2	0.32447	0.1064	0.55067	0.04891
		Parameters of the model
		Value	Fixed	Standard Error	t-Value	Prob>|t|	LCL	UCL	Dependency	CI Half-Width	Lower Bound	Upper Bound			Description		NL Fit
WT	A1	0.17448	N	0.1282	1.36105	0.26671	--	--	0.71617	0.40798	--	--			User Name		Dorota
	A2	1.28219	Y	0	--	--	--	--	0	0	--	--			Operation Time		2016-08-30 11:46:03
	LOGx0	1.57139	N	0.13608	11.5478	0.00139	--	--	0.71617	0.43306	--	--			Model		DoseResp
	p	-3	Y	0	--	--	--	--	0	0	--	--			Equation		y = A1 + (A2-A1)/(1 + 10^((LOGx0-x)*p))
	EC50	37.2726													Report Status		New Analysis Report
Mut	A1	0.56656	N	0.07024	8.06548	0.00398	--	--	0.0924	0.22355	--	--			Multi-Data Fit Mode		Independent Fit - Consolidated Report
	A2	1.46691	Y	0	--	--	--	--	0	0	--	--
	LOGx0	1.33893	N	0.15285	8.75976	0.00313	--	--	0.0924	0.48644	--	--
	p	-3	Y	0	--	--	--	--	0	0	--	--
	EC50	21.8237
		Statistics
			WT	Mut
	Number of Points		5	5
	Degrees of Freedom		3	3
	Reduced Chi-Sqr		1.96801	2.14602
	Residual Sum of Squares		5.90403	6.43806
	Correlation		0.92834	0.96976
	R Value		0.92834	0.96976
	R-Square(COD)		0.86181	0.94043
	Adj. R-Square		0.81575	0.92058
	Root-MSE (SD)		1.40286	1.46493
	Norm of Residuals		0	0
	Fit Status		Succeeded(100)	Succeeded(100)
		Summary
	A1		A2		LOGx0		p		EC50	Statistics
	Value	Error	Value	Error	Value	Error	Value	Error	Value	Reduced Chi-Sqr	Adj. R-Square
WT	0.17448	0.1282	1.28219	0	1.57139	0.13608	-3	0	37.2726	1.96801	0.81575
Mut	0.56656	0.07024	1.46691	0	1.33893	0.15285	-3	0	21.8237	2.14602	0.92058
		ANOVA
			DF	Sum of Squares	Mean Square	F Value	Prob>F
WT	Regression		2	-2.10915	-1.05457	-0.53586	1
	Residual		3	5.90403	1.96801
	Uncorrected Total		5	3.79489
	Corrected Total		4	42.7242
Mut	Regression		2	-2.01345	-1.00672	-0.46911	1
	Residual		3	6.43806	2.14602
	Uncorrected Total		5	4.42461
	Corrected Total		4	108.078

## Sheet: bKM
		Data from Bio-rad CFX Manager 3.0
		conc. log	WT		Mut
				SD		SD
			1	0.34407	1	0.06371
		1.39794	0.78252	0.20197	0.80885	0.21434
		1.69897	0.48643	0.18073	0.51866	0.10257
		2	0.41786	0.08287	0.26756	0.03558
		2.30103	0.32416	0.16397	0.16746	0.04764
		2.47712	0.09942	0.02021	0.04502	0.01043
		Parameters of the model
		Value	Fixed	Standard Error	t-Value	Prob>|t|	LCL	UCL	Dependency	CI Half-Width	Lower Bound	Upper Bound			Description		NL Fit
WT	A1	0.09942	Y	0	--	--	--	--	0	0	--	--			User Name		Dorota
	A2	0.78252	Y	0	--	--	--	--	0	0	--	--			Operation Time		2016-09-29 11:44:26
	LOGx0	1.95971	N	0.07007	27.9668	0.000100357	--	--	0.20508	0.223	--	--			Model		DoseResp
	p	-3.22561	N	1.24741	-2.58584	0.08137	--	--	0.20508	3.96983	--	--			Equation		y = A1 + (A2-A1)/(1 + 10^((LOGx0-x)*p))
	EC50	91.1394													Report Status		New Analysis Report
Mut	A1	0.04502	Y	0	--	--	--	--	0	0	--	--			Multi-Data Fit Mode		Independent Fit - Consolidated Report
	A2	0.80885	Y	0	--	--	--	--	0	0	--	--
	LOGx0	1.85117	N	0.06069	30.503	7.74044e-05	--	--	0.4874	0.19314	--	--
	p	-2.80402	N	0.74335	-3.77214	0.03262	--	--	0.4874	2.36566	--	--
	EC50	70.9861
		Statistics
			WT	Mut
	Number of Points		5	5
	Degrees of Freedom		3	3
	Reduced Chi-Sqr		1.03344	1.79717
	Residual Sum of Squares		3.10031	5.39151
	Correlation		0.94707	0.96166
	R Value		0.94707	0.96166
	R-Square(COD)		0.89695	0.9248
	Adj. R-Square		0.8626	0.89973
	Root-MSE (SD)		1.01658	1.34059
	Norm of Residuals		0	0
	Fit Status		Succeeded(100)	Succeeded(100)
		Summary
	A1		A2		LOGx0		p		EC50	Statistics
	Value	Error	Value	Error	Value	Error	Value	Error	Value	Reduced Chi-Sqr	Adj. R-Square
WT	0.09942	0	0.78252	0	1.95971	0.07007	-3.22561	1.24741	91.1394	1.03344	0.8626
Mut	0.04502	0	0.80885	0	1.85117	0.06069	-2.80402	0.74335	70.9861	1.79717	0.89973
		ANOVA
			DF	Sum of Squares	Mean Square	F Value	Prob>F
WT	Regression		2	-1.96178	-0.98089	-0.94916	1
	Residual		3	3.10031	1.03344
	Uncorrected Total		5	1.13852
	Corrected Total		4	30.0846
Mut	Regression		2	-4.36661	-2.1833	-1.21486	1
	Residual		3	5.39151	1.79717
	Uncorrected Total		5	1.0249
	Corrected Total		4	71.6931

## Sheet: b8
		Data from Bio-rad CFX Manager 3.0
		conc. log	WT		Mut
				SD		SD
			1	0.1404	1	0.28616
		1	0.70391	0.17508	0.97494	0.15652
		1.39794	0.85275	0.13779	0.69326	0.22147
		1.69897	0.67945	0.18495	0.40194	0.1233
		1.87506	--	0.09823	0.42328	0.01788
		2	0.30615	0.04942	0.25082	0.07704
		2.30103	0.15024	0.03715	0.08177	0.01563
		2.47712	0.03694	0.01303	0.02184	0.00596
		Parameters of the model
		Value	Fixed	Standard Error	t-Value	Prob>|t|	LCL	UCL	Dependency	CI Half-Width	Lower Bound	Upper Bound			Description		NL Fit
WT	A1	-0.03379	N	0.06888	-0.49051	0.64947	--	--	0.97227	0.19124	--	--			User Name		Dorota
	A2	0.85275	Y	0	--	--	--	--	0	0	--	--			Operation Time		2016-09-29 11:58:51
	LOGx0	1.88816	Y	0	--	--	--	--	0	0	--	--			Model		DoseResp
	p	-1.74942	N	0.64843	-2.69791	0.05421	--	--	0.97227	1.80034	--	--			Equation		y = A1 + (A2-A1)/(1 + 10^((LOGx0-x)*p))
	EC50	77.2958													Report Status		New Analysis Report
Mut	A1	-0.18876	N	0.1482	-1.27368	0.27176	--	--	0.99694	0.41146	--	--			Multi-Data Fit Mode		Independent Fit - Consolidated Report
	A2	1.49387	N	0.0985	15.1658	0.000110207	--	--	0.82155	0.27349	--	--
	LOGx0	1.59931	Y	0	--	--	--	--	0	0	--	--
	p	-0.96671	N	0.32607	-2.9647	0.04136	--	--	0.99651	0.90533	--	--
	EC50	39.7471
		Statistics
			WT	Mut
	Number of Points		6	7
	Degrees of Freedom		4	4
	Reduced Chi-Sqr		0.73637	1.73655
	Residual Sum of Squares		2.94549	6.9462
	Correlation		0.98349	0.99317
	R Value		0.98349	0.99317
	R-Square(COD)		0.96726	0.98638
	Adj. R-Square		0.95907	0.97957
	Root-MSE (SD)		0.85812	1.31778
	Norm of Residuals		0	0
	Fit Status		Succeeded(100)	Succeeded(100)
		Summary
	A1		A2		LOGx0		p		EC50	Statistics
	Value	Error	Value	Error	Value	Error	Value	Error	Value	Reduced Chi-Sqr	Adj. R-Square
WT	-0.03379	0.06888	0.85275	0	1.88816	0	-1.74942	0.64843	77.2958	0.73637	0.95907
Mut	-0.18876	0.1482	1.49387	0.0985	1.59931	0	-0.96671	0.32607	39.7471	1.73655	0.97957
		ANOVA
			DF	Sum of Squares	Mean Square	F Value	Prob>F
WT	Regression		2	-1.1435	-0.57175	-0.77644	1
	Residual		4	2.94549	0.73637
	Uncorrected Total		6	1.80199
	Corrected Total		5	89.9524
Mut	Regression		3	-5.10428	-1.70143	-0.97978	1
	Residual		4	6.9462	1.73655
	Uncorrected Total		7	1.84191
	Corrected Total		6	510.076

## Sheet: b8-a
		Data from Bio-rad CFX Manager 3.0
		conc. log	WT		Mut
				SD		SD
			1	0.62362	1	0.9474
		1	1.06948	0.57013	0.88865	0.5505
		1.39794	0.97018	0.48792	0.57381	0.08652
		1.69897	1.17672	0.81051	0.48147	0.34805
		1.87506	0.742	0.24702	0.38296	0.20304
		2	0.76116	0.39932	0.47258	0.09504
		Parameters of the model
		Value	Fixed	Standard Error	t-Value	Prob>|t|	LCL	UCL	Dependency	CI Half-Width	Lower Bound	Upper Bound			Description		NL Fit
WT	A1	0.69134	N	0.12963	5.33325	0.01289	--	--	0.79383	0.41253	--	--			User Name		Dorota
	A2	1	Y	0	--	--	--	--	0	0	--	--			Operation Time		2016-09-29 12:14:08
	LOGx0	1.78568	N	0.16408	10.883	0.00166	--	--	0.79383	0.52217	--	--			Model		DoseResp
	p	-5	Y	0	--	--	--	--	0	0	--	--			Equation		y = A1 + (A2-A1)/(1 + 10^((LOGx0-x)*p))
	EC50	61.0487													Report Status		New Analysis Report
Mut	A1	0.45775	N	0.03686	12.4199	0.05115	--	--	0.43667	0.46831	--	--			Multi-Data Fit Mode		Independent Fit - Consolidated Report
	A2	0.89208	N	0.42992	2.07498	0.2859	--	--	0.93044	5.46269	--	--
	LOGx0	1.32913	N	1.30088	1.02171	0.49316	--	--	0.99953	16.5293	--	--
	p	-6.36634	N	113.763	-0.05596	0.96441	--	--	0.99948	1445.5	--	--
	EC50	21.3368
		Statistics
			WT	Mut
	Number of Points		5	5
	Degrees of Freedom		3	1
	Reduced Chi-Sqr		0.04966	0.16441
	Residual Sum of Squares		0.14899	0.16441
	Correlation		0.86666	0.94552
	R Value		0.86666	0.94552
	R-Square(COD)		0.75111	0.89401
	Adj. R-Square		0.66814	0.57604
	Root-MSE (SD)		0.22285	0.40547
	Norm of Residuals		0	0
	Fit Status		Succeeded(100)	Succeeded(100)
		Summary
	A1		A2		LOGx0		p		EC50	Statistics
	Value	Error	Value	Error	Value	Error	Value	Error	Value	Reduced Chi-Sqr	Adj. R-Square
WT	0.69134	0.12963	1	0	1.78568	0.16408	-5	0	61.0487	0.04966	0.66814
Mut	0.45775	0.03686	0.89208	0.42992	1.32913	1.30088	-6.36634	113.763	21.3368	0.16441	0.57604
		ANOVA
			DF	Sum of Squares	Mean Square	F Value	Prob>F
WT	Regression		2	4.45065	2.22532	44.8093	0.0068
	Residual		3	0.14899	0.04966				P<0.05
	Uncorrected Total		5	4.59964
	Corrected Total		4	0.59859
Mut	Regression		4	1.55635	0.38909	2.3666	0.43799
	Residual		1	0.16441	0.16441
	Uncorrected Total		5	1.72076
	Corrected Total		4	1.55116

## Sheet: b8-b
		Data from Bio-rad CFX Manager 3.0
		conc. log	WT		Mut
				SD		SD
			1	0.57549	1	0.47679
		1	0.50365	0.20698	0.85623	0.37465
		1.39794	0.73705	0.433	0.81073	0.5172
		1.69897	0.5042	0.31577	0.49925	0.26989
		1.87506	0.19625	0.11757	0.3445	0.15248
		2	0.13531	0.0889	0.3146	0.2045
		Parameters of the model
		Value	Fixed	Standard Error	t-Value	Prob>|t|	LCL	UCL	Dependency	CI Half-Width	Lower Bound	Upper Bound			Description		NL Fit
WT	A1	0.1303	N	0.05391	2.41704	0.24974	--	--	0.5343	0.68496	--	--			User Name		Dorota
	A2	0.54693	N	0.09091	6.016	0.10486	--	--	0.25828	1.15515	--	--			Operation Time		2016-08-17 13:51:06
	LOGx0	1.79868	N	0.09437	19.0589	0.03337	--	--	0.76913	1.19914	--	--			Model		DoseResp
	p	-9.50328	N	12.0244	-0.79033	0.57422	--	--	0.80337	152.785	--	--			Equation		y = A1 + (A2-A1)/(1 + 10^((LOGx0-x)*p))
	EC50	62.9036													Report Status		New Analysis Report
Mut	A1	0.30045	N	0.00435	69.0916	0.00921	--	--	0.858	0.05525	--	--			Multi-Data Fit Mode		Independent Fit - Consolidated Report
	A2	0.85518	N	0.00475	180.034	0.00354	--	--	0.3759	0.06036	--	--
	LOGx0	1.64237	N	0.00399	411.888	0.00155	--	--	0.67006	0.05066	--	--
	p	-4.53248	N	0.22844	-19.8408	0.03206	--	--	0.88532	2.90264	--	--
	EC50	43.8903
		Statistics
			WT	Mut
	Number of Points		5	5
	Degrees of Freedom		1	1
	Reduced Chi-Sqr		0.23665	0.000174107
	Residual Sum of Squares		0.23665	0.000174107
	Correlation		0.97635	0.99997
	R Value		0.97635	0.99997
	R-Square(COD)		0.95325	0.99993
	Adj. R-Square		0.81301	0.99972
	Root-MSE (SD)		0.48646	0.01319
	Norm of Residuals		0	0
	Fit Status		Succeeded(100)	Succeeded(100)
		Summary
	A1		A2		LOGx0		p		EC50	Statistics
	Value	Error	Value	Error	Value	Error	Value	Error	Value	Reduced Chi-Sqr	Adj. R-Square
WT	0.1303	0.05391	0.54693	0.09091	1.79868	0.09437	-9.50328	12.0244	62.9036	0.23665	0.81301
Mut	0.30045	0.00435	0.85518	0.00475	1.64237	0.00399	-4.53248	0.22844	43.8903	0.000174107	0.99972
		ANOVA
			DF	Sum of Squares	Mean Square	F Value	Prob>F
WT	Regression		4	0.8713	0.21783	0.92047	0.62612
	Residual		1	0.23665	0.23665
	Uncorrected Total		5	1.10795
	Corrected Total		4	5.06216
Mut	Regression		4	1.85714	0.46429	2666.67	0.01423
	Residual		1	0.000174107	0.000174107				P<0.05
	Uncorrected Total		5	1.85732
	Corrected Total		4	2.52339

## Sheet: b9
		Data from Bio-rad CFX Manager 3.0
		conc. log	WT		Mut
				SD		SD
			1	0.66055	1	0.48358
		1.39794	0.41666	0.11055	0.40897	0.14722
		1.69897	0.17087	0.1296	0.05874	0.09706
		1.87506	0.0849	0.02379	0.14369	0.01531
		2	0.08889	0.04191	0.08848	0.03318
		Parameters of the model
		Value	Fixed	Standard Error	t-Value	Prob>|t|	LCL	UCL	Dependency	CI Half-Width	Lower Bound	Upper Bound			Description		NL Fit
WT	A1	0.07618	N	0.01009	7.54879	0.08385	--	--	0.58677	0.12823	--	--			User Name		Dorota
	A2	0.45916	N	0.05447	8.4294	0.07517	--	--	0.53815	0.69213	--	--			Operation Time		2016-12-19 14:08:28
	LOGx0	1.57994	N	0.06893	22.9195	0.02776	--	--	0.74961	0.87589	--	--			Model		DoseResp
	p	-5	Y	0	--	--	--	--	0	0	--	--			Equation		y = A1 + (A2-A1)/(1 + 10^((LOGx0-x)*p))
	EC50	38.0135													Report Status		New Analysis Report
Mut	A1	0.12588	N	0.01871	6.72982	0.02137	--	--	0.0742	0.08048	--	--			Multi-Data Fit Mode		Independent Fit - Consolidated Report
	A2	0.43077	N	0.21579	1.99626	0.18401	--	--	0.0742	0.92847	--	--
	LOGx0	1.54846	Y	0	--	--	--	--	0	0	--	--
	p	-5	Y	0	--	--	--	--	0	0	--	--
	EC50	35.3553
		Statistics
			WT	Mut
	Number of Points		4	4
	Degrees of Freedom		1	2
	Reduced Chi-Sqr		0.09484	1.63597
	Residual Sum of Squares		0.09484	3.27194
	Correlation		0.9947	0.69729
	R Value		0.9947	0.69729
	R-Square(COD)		0.98943	0.48622
	Adj. R-Square		0.96829	0.22932
	Root-MSE (SD)		0.30796	1.27905
	Norm of Residuals		0	0
	Fit Status		Succeeded(100)	Succeeded(100)
		Summary
	A1		A2		LOGx0		p		EC50	Statistics
	Value	Error	Value	Error	Value	Error	Value	Error	Value	Reduced Chi-Sqr	Adj. R-Square
WT	0.07618	0.01009	0.45916	0.05447	1.57994	0.06893	-5	0	38.0135	0.09484	0.96829
Mut	0.12588	0.01871	0.43077	0.21579	1.54846	0	-5	0	35.3553	1.63597	0.22932
		ANOVA
			DF	Sum of Squares	Mean Square	F Value	Prob>F
WT	Regression		3	0.12307	0.04102	0.43256	0.73223
	Residual		1	0.09484	0.09484
	Uncorrected Total		4	0.21791
	Corrected Total		3	8.97365
Mut	Regression		2	-3.07276	-1.53638	-0.93912	1
	Residual		2	3.27194	1.63597
	Uncorrected Total		4	0.19918
	Corrected Total		3	6.36832

## Sheet: b12
		Data from Bio-rad CFX Manager 3.0
		conc. log	WT		Mut
				SD		SD
			1	0.03588	1	0.11447
		1	0.40978	0.05044	0.48748	0.02198
		1.39794	1.21869	0.17541	0.49984	0.07273
		1.69897	1.32432	0.08689	0.473	0.09306
		2	0.69041	0.10617	0.39722	0.10036
		2.30103	0.0809	0.00957	0.22926	0.07073
		2.47712	0.03315	0.00565	0.084	0.00102
		Parameters of the model
		Value	Fixed	Standard Error	t-Value	Prob>|t|	LCL	UCL	Dependency	CI Half-Width	Lower Bound	Upper Bound			Description		NL Fit
WT	A1	0.03312	N	0.56052	0.05909	0.95826	--	--	0.99636	2.41174	--	--			User Name		Dorota
	A2	0.67623	N	0.28886	2.34105	0.14406	--	--	0.21084	1.24286	--	--			Operation Time		2016-09-29 12:55:14
	LOGx0	2.24097	N	142.527	0.01572	0.98888	--	--	1	613.246	--	--			Model		DoseResp
	p	-18.2342	N	43355.9	-0.00042057	0.9997	--	--	1	186545	--	--			Equation		y = A1 + (A2-A1)/(1 + 10^((LOGx0-x)*p))
	EC50	174.169													Report Status		New Analysis Report
Mut	A1	0.04122	N	0.000994396	41.4494	2.02486e-06	--	--	0.78264	0.00276	--	--			Multi-Data Fit Mode		Independent Fit - Consolidated Report
	A2	0.48911	N	0.00832	58.7649	5.02158e-07	--	--	0.78264	0.02311	--	--
	LOGx0	2.18873	Y	0	--	--	--	--	0	0	--	--
	p	-3.38496	Y	0	--	--	--	--	0	0	--	--
	EC50	154.428
		Statistics
			WT	Mut
	Number of Points		6	6
	Degrees of Freedom		2	4
	Reduced Chi-Sqr		46.5597	0.16902
	Residual Sum of Squares		93.1194	0.67608
	Correlation		0.86306	0.99915
	R Value		0.86306	0.99915
	R-Square(COD)		0.74487	0.99831
	Adj. R-Square		0.36217	0.99789
	Root-MSE (SD)		6.82347	0.41112
	Norm of Residuals		0	0
	Fit Status		Succeeded(100)	Succeeded(100)
		Summary
	A1		A2		LOGx0		p		EC50	Statistics
	Value	Error	Value	Error	Value	Error	Value	Error	Value	Reduced Chi-Sqr	Adj. R-Square
WT	0.03312	0.56052	0.67623	0.28886	2.24097	142.527	-18.2342	43355.9	174.169	46.5597	0.36217
Mut	0.04122	0.000994396	0.48911	0.00832	2.18873	0	-3.38496	0	154.428	0.16902	0.99789
		ANOVA
			DF	Sum of Squares	Mean Square	F Value	Prob>F
WT	Regression		4	-89.2281	-22.307	-0.47911	1
	Residual		2	93.1194	46.5597
	Uncorrected Total		6	3.89126
	Corrected Total		5	364.987
Mut	Regression		2	0.25253	0.12626	0.74703	0.43617
	Residual		4	0.67608	0.16902
	Uncorrected Total		6	0.92861
	Corrected Total		5	400.013

[truncated: 25 more sheets: b12-a, b12-b, b13, b14, dKM, d1, d2, d4, d14, eKM, e1, e3, e5, fKM, f0, f5, f13, f17, f20, hKM …]
