# Supplementary material for: Influence of mismatched and bulged nucleotides on SNP-preferential RNase H cleavage of RNA-antisense gapmer heteroduplexes
Source: Sci Rep. 2017 Oct 2;7:12532. doi: 10.1038/s41598-017-12844-z (PMC5624880; doi:10.1038/s41598-017-12844-z)
Supplement: Supplementary file 3 — Dataset 3 [file 41598_2017_12844_MOESM3_ESM.xls]

## Sheet: aKM
	Data from Bio-rad CFX Manager 3.0
	gapmer concentration 10 nM						gapmer concentration 25 nM						gapmer concentration 50 nM						gapmer concentration 75 nM						gapmer concentration 100 nM
	normalized GFP expression						normalized GFP expression						normalized GFP expression						normalized GFP expression						normalized GFP expression
biological replicate number	WT	Mut				biological replicate number	WT	Mut				biological replicate number	WT	Mut				biological replicate number	WT	Mut				biological replicate number	WT	Mut
1	1.16839	0.94292				1	0.93454	0.25938				1	1.12426	0.83379				1	0.56856	0.57202				1	0.3904	0.21433
2	1.45455	0.80795				2	0.72029	0.34517				2	0.91296	0.43979				2	0.65562	0.51442				2	0.34124	0.4836
3	0.89352	1.3277				3	2.01618	0.62401				3	1.08194	1.22527				3	0.94009	0.40334				3	0.59633	0.43743
4	1.1009	1.57121				4	1.24007	0.25545				4	0.83995	0.80438				4	0.83597	0.33909				4	0.4479	0.12347
5	1.08887	0.66153				5	0.93693	1.35724				5	1.33703	0.32457				5	0.6899	0.22128				5	0.50326	0.13044
6	1.22283	0.48033				6	0.86696	1.13192				6	0.86958	0.36895				6	0.66887	0.16191				6	0.56346	0.0971
7		0.90032				7	1.19371	0.90113				7	1.04186	0.34138				7	1.21719	0.2371				7		0.0738
						8	0.82884	1.08593				8	1.64408	0.26815				8	1.87023	0.24148
	One-way ANOVA results						One-way ANOVA results						One-way ANOVA results						One-way ANOVA results						One-way ANOVA results
	Sample Size	Mean	Standard Deviation	SE of Mean			Sample Size	Mean	Standard Deviation	SE of Mean			Sample Size	Mean	Standard Deviation	SE of Mean			Sample Size	Mean	Standard Deviation	SE of Mean			Sample Size	Mean	Standard Deviation	SE of Mean
WT	6	1.15484	0.18449	0.07532		WT	8	1.09219	0.41288	0.14597		WT	8	1.10646	0.27042	0.09561		WT	8	0.9308	0.43214	0.15278		WT	6	0.47376	0.09912	0.04046
Mut	7	0.95599	0.37745	0.14266		Mut	8	0.74503	0.43345	0.15325		Mut	8	0.57578	0.34114	0.12061		Mut	8	0.33633	0.14845	0.05249		Mut	7	0.22288	0.1686	0.06372
	DF	Sum of Squares	Mean Square	F Value	Prob>F		DF	Sum of Squares	Mean Square	F Value	Prob>F		DF	Sum of Squares	Mean Square	F Value	Prob>F		DF	Sum of Squares	Mean Square	F Value	Prob>F		DF	Sum of Squares	Mean Square	F Value	Prob>F
Model	1	0.12775	0.12775	1.37096	0.26639	Model	1	0.48208	0.48208	2.6906	0.12321	Model	1	1.12645	1.12645	11.8887	0.00392	Model	1	1.4136	1.4136	13.5413	0.00247	Model	1	0.20335	0.20335	10.1829	0.00859
Error	11	1.02499	0.09318			Error	14	2.50843	0.17917			Error	14	1.32649	0.09475			Error	14	1.46147	0.10439			Error	11	0.21967	0.01997
Total	12	1.15274				Total	15	2.99051				Total	15	2.45295				Total	15	2.87507				Total	12	0.42302
													statistically significant (P<0.05)						statistically significant (P<0.05)						statistically significant (P<0.05)

## Sheet: a13
	Data from Bio-rad CFX Manager 3.0
	gapmer concentration 10 nM						gapmer concentration 25 nM						gapmer concentration 50 nM						gapmer concentration 75 nM						gapmer concentration 100 nM						gapmer concentration 200 nM
	normalized GFP expression						normalized GFP expression						normalized GFP expression						normalized GFP expression						normalized GFP expression						normalized GFP expression
biological replicate number	WT	Mut				biological replicate number	WT	Mut				biological replicate number	WT	Mut				biological replicate number	WT	Mut				biological replicate number	WT	Mut				biological replicate number	WT	Mut
1	1.30662	0.94228				1	0.62022	0.45415				1	0.41004	0.49665				1	0.50599	0.09124				1	0.29507	0.08915				1	0.12282	0.03933
2	1.4773	0.75894				2	0.45063	0.56495				2	0.4363	0.45662				2	0.6306	0.11665				2	0.26065	0.08767				2	0.1332	0.0792
3	0.84189	0.95855				3	1.1247	0.57942				3	1.43411	0.18267										3	0.74351	0.39404
4	0.81845	0.79771				4	0.89985	0.5069				4	0.79069	0.19042										4	0.77871	0.39414
						5		1.07198				5	1.1822	0.6779
						6		0.86765				6	1.54659	0.7656
	One-way ANOVA results						One-way ANOVA results						One-way ANOVA results						One-way ANOVA results						One-way ANOVA results						One-way ANOVA results
	Sample Size	Mean	Standard Deviation	SE of Mean			Sample Size	Mean	Standard Deviation	SE of Mean			Sample Size	Mean	Standard Deviation	SE of Mean			Sample Size	Mean	Standard Deviation	SE of Mean			Sample Size	Mean	Standard Deviation	SE of Mean			Sample Size	Mean	Standard Deviation	SE of Mean
WT	4	1.11107	0.33189	0.16594		WT	4	0.77385	0.29835	0.14918		WT	6	0.96665	0.49464	0.20194		WT	2	0.56829	0.08811	0.0623		WT	4	0.51948	0.27973	0.13986		WT	2	0.12801	0.00734	0.00519
Mut	4	0.86437	0.10083	0.05041		Mut	6	0.67418	0.24207	0.09882		Mut	6	0.46164	0.24158	0.09862		Mut	2	0.10395	0.01797	0.01271		Mut	4	0.24125	0.17649	0.08824		Mut	2	0.05926	0.02819	0.01994
	DF	Sum of Squares	Mean Square	F Value	Prob>F		DF	Sum of Squares	Mean Square	F Value	Prob>F		DF	Sum of Squares	Mean Square	F Value	Prob>F		DF	Sum of Squares	Mean Square	F Value	Prob>F		DF	Sum of Squares	Mean Square	F Value	Prob>F		DF	Sum of Squares	Mean Square	F Value	Prob>F
Model	1	0.12172	0.12172	2.02329	0.20475	Model	1	0.02384	0.02384	0.34062	0.57555	Model	1	0.76511	0.76511	5.04972	0.04841	Model	1	0.21562	0.21562	53.3276	0.01824	Model	1	0.15483	0.15483	2.83066	0.14347	Model	1	0.00473	0.00473	11.137	0.07926
Error	6	0.36095	0.06016			Error	8	0.56003	0.07			Error	10	1.51515	0.15152			Error	2	0.00809	0.00404			Error	6	0.32818	0.0547			Error	2	0.000848681	0.00042434
Total	7	0.48266				Total	9	0.58387				Total	11	2.28026				Total	3	0.22371				Total	7	0.48301				Total	3	0.00557
													statistically significant (P<0.05)						statistically significant (P<0.05)

## Sheet: a14
	Data from Bio-rad CFX Manager 3.0
	gapmer concentration 10 nM						gapmer concentration 25 nM						gapmer concentration 50 nM						gapmer concentration 75 nM						gapmer concentration 100 nM						gapmer concentration 200 nM
	normalized GFP expression						normalized GFP expression						normalized GFP expression						normalized GFP expression						normalized GFP expression						normalized GFP expression
biological replicate number	WT	Mut				biological replicate number	WT	Mut				biological replicate number	WT	Mut				biological replicate number	WT	Mut				biological replicate number	WT	Mut				biological replicate number	WT	Mut
1	1.09287	0.37273				1	1.26784	0.88514				1	0.9655	0.61243				1	0.5188	0.7284				1	0.5134	0.64766				1	0.35243	0.35237
2	0.90879	0.3862				2	1.03269	0.9504				2	1.2068	0.56405				2	0.63551	0.81062				2	0.48863	0.71942				2	0.39453	0.35938
	One-way ANOVA results						One-way ANOVA results						One-way ANOVA results						One-way ANOVA results						One-way ANOVA results						One-way ANOVA results
	Sample Size	Mean	Standard Deviation	SE of Mean			Sample Size	Mean	Standard Deviation	SE of Mean			Sample Size	Mean	Standard Deviation	SE of Mean			Sample Size	Mean	Standard Deviation	SE of Mean			Sample Size	Mean	Standard Deviation	SE of Mean			Sample Size	Mean	Standard Deviation	SE of Mean
WT	2	1.00083	0.13016	0.09204		WT	2	1.15027	0.16628	0.11757		WT	2	1.08615	0.17062	0.12065		WT	2	0.57716	0.08253	0.05835		WT	2	0.50101	0.01752	0.01238		WT	2	0.37348	0.02977	0.02105
Mut	2	0.37947	0.00952	0.00673		Mut	2	0.91777	0.04615	0.03263		Mut	2	0.58824	0.03421	0.02419		Mut	2	0.76951	0.05814	0.04111		Mut	2	0.68354	0.05074	0.03588		Mut	2	0.35588	0.00496	0.0035
	DF	Sum of Squares	Mean Square	F Value	Prob>F		DF	Sum of Squares	Mean Square	F Value	Prob>F		DF	Sum of Squares	Mean Square	F Value	Prob>F		DF	Sum of Squares	Mean Square	F Value	Prob>F		DF	Sum of Squares	Mean Square	F Value	Prob>F		DF	Sum of Squares	Mean Square	F Value	Prob>F
Model	1	0.38609	0.38609	45.3337	0.02135	Model	1	0.05405	0.05405	3.63056	0.19701	Model	1	0.24791	0.24791	16.3731	0.056	Model	1	0.037	0.037	7.26163	0.11453	Model	1	0.03332	0.03332	23.1234	0.04063	Model	1	0.000309936	0.000309936	0.6806	0.49612
Error	2	0.01703	0.00852			Error	2	0.02978	0.01489			Error	2	0.03028	0.01514			Error	2	0.01019	0.0051			Error	2	0.00288	0.00144			Error	2	0.000910775	0.000455388
Total	3	0.40313				Total	3	0.08383				Total	3	0.2782				Total	3	0.04719				Total	3	0.0362				Total	3	0.00122
	statistically significant (P<0.05)																								statistically significant (P<0.05)

## Sheet: a16
	Data from Bio-rad CFX Manager 3.0
	gapmer concentration 10 nM						gapmer concentration 25 nM						gapmer concentration 50 nM						gapmer concentration 75 nM						gapmer concentration 100 nM
	normalized GFP expression						normalized GFP expression						normalized GFP expression						normalized GFP expression						normalized GFP expression
biological replicate number	WT	Mut				biological replicate number	WT	Mut				biological replicate number	WT	Mut				biological replicate number	WT	Mut				biological replicate number	WT	Mut
1	0.80158	1.41744				1	1.17268	0.79329				1	1.17621	0.79835				1	0.25358	0.71074				1	0.31108	0.60128
2	1.1181	1.51811				2	0.91909	0.51554				2	1.39772	1.21557				2	0.2822	0.83031				2	0.33845	0.50431
	One-way ANOVA results						One-way ANOVA results						One-way ANOVA results						One-way ANOVA results						One-way ANOVA results
	Sample Size	Mean	Standard Deviation	SE of Mean			Sample Size	Mean	Standard Deviation	SE of Mean			Sample Size	Mean	Standard Deviation	SE of Mean			Sample Size	Mean	Standard Deviation	SE of Mean			Sample Size	Mean	Standard Deviation	SE of Mean
WT	2	0.95984	0.22381	0.15826		WT	2	1.04589	0.17932	0.12679		WT	2	1.28696	0.15663	0.11076		WT	2	0.26789	0.02024	0.01431		WT	2	0.32476	0.01935	0.01368
Mut	2	1.46778	0.07118	0.05034		Mut	2	0.65441	0.1964	0.13888		Mut	2	1.00696	0.29502	0.20861		Mut	2	0.77053	0.08455	0.05978		Mut	2	0.5528	0.06857	0.04848
	DF	Sum of Squares	Mean Square	F Value	Prob>F		DF	Sum of Squares	Mean Square	F Value	Prob>F		DF	Sum of Squares	Mean Square	F Value	Prob>F		DF	Sum of Squares	Mean Square	F Value	Prob>F		DF	Sum of Squares	Mean Square	F Value	Prob>F
Model	1	0.258	0.258	9.35459	0.09233	Model	1	0.15325	0.15325	4.33356	0.17282	Model	1	0.0784	0.0784	1.40545	0.35758	Model	1	0.25264	0.25264	66.8538	0.01463	Model	1	0.052	0.052	20.4871	0.04551
Error	2	0.05516	0.02758			Error	2	0.07073	0.03536			Error	2	0.11157	0.05578			Error	2	0.00756	0.00378			Error	2	0.00508	0.00254
Total	3	0.31316				Total	3	0.22398				Total	3	0.18997				Total	3	0.2602				Total	3	0.05707
																			statistically significant (P<0.05)						statistically significant (P<0.05)

## Sheet: bKM
	Data from Bio-rad CFX Manager 3.0
	gapmer concentration 25 nM						gapmer concentration 50 nM						gapmer concentration 100 nM						gapmer concentration 200 nM						gapmer concentration 300 nM
	normalized GFP expression						normalized GFP expression						normalized GFP expression						normalized GFP expression						normalized GFP expression
biological replicate number	WT	Mut				biological replicate number	WT	Mut				biological replicate number	WT	Mut				biological replicate number	WT	Mut				biological replicate number	WT	Mut
1	0.72705	0.79955				1	0.34914	0.45384				1	0.40488	0.26607				1	0.21453	0.14646				1	0.08109	0.04948
2	0.78846	0.81827				2	0.6239	0.59274				2	0.40279	0.26907				2	0.45116	0.19146				2	0.10256	0.04096
	One-way ANOVA results						One-way ANOVA results						One-way ANOVA results						One-way ANOVA results						One-way ANOVA results
	Sample Size	Mean	Standard Deviation	SE of Mean			Sample Size	Mean	Standard Deviation	SE of Mean			Sample Size	Mean	Standard Deviation	SE of Mean			Sample Size	Mean	Standard Deviation	SE of Mean			Sample Size	Mean	Standard Deviation	SE of Mean
WT	2	0.75775	0.04342	0.03071		WT	2	0.48652	0.19428	0.13738		WT	2	0.40384	0.00148	0.00105		WT	2	0.33285	0.16732	0.11831		WT	2	0.09182	0.01518	0.01074
Mut	2	0.80891	0.01324	0.00936		Mut	2	0.52329	0.09822	0.06945		Mut	2	0.26757	0.00212	0.0015		Mut	2	0.16896	0.03182	0.0225		Mut	2	0.04522	0.00602	0.00426
	DF	Sum of Squares	Mean Square	F Value	Prob>F		DF	Sum of Squares	Mean Square	F Value	Prob>F		DF	Sum of Squares	Mean Square	F Value	Prob>F		DF	Sum of Squares	Mean Square	F Value	Prob>F		DF	Sum of Squares	Mean Square	F Value	Prob>F
Model	1	0.00262	0.00262	2.53961	0.25205	Model	1	0.00135	0.00135	0.05706	0.83346	Model	1	0.01857	0.01857	5555.96	0.000179938	Model	1	0.02686	0.02686	1.8517	0.30664	Model	1	0.00217	0.00217	16.2835	0.05628
Error	2	0.00206	0.00103			Error	2	0.04739	0.0237			Error	2	6.68405e-06	3.34203e-06			Error	2	0.02901	0.0145			Error	2	0.000266776	0.000133388
Total	3	0.00468				Total	3	0.04875				Total	3	0.01857				Total	3	0.05587				Total	3	0.00244
													statistically significant (P<0.05)

## Sheet: b8
	Data from Bio-rad CFX Manager 3.0
	gapmer concentration 10 nM						gapmer concentration 25 nM						gapmer concentration 50 nM						gapmer concentration 75 nM						gapmer concentration 100 nM						gapmer concentration 200 nM						gapmer concentration 300 nM
	normalized GFP expression						normalized GFP expression						normalized GFP expression						normalized GFP expression						normalized GFP expression						normalized GFP expression						normalized GFP expression
biological replicate number	WT	Mut				biological replicate number	WT	Mut				biological replicate number	WT	Mut				biological replicate number	WT	Mut				biological replicate number	WT	Mut				biological replicate number	WT	Mut				biological replicate number	WT	Mut
1	0.58599	1.07163				1	1.14495	0.7095				1	1.08924	0.32073				1	0.11673	0.48695				1	0.34134	0.36687				1	0.19344	0.0947				1	0.04951	0.02089
2	0.5356	1.1928				2	1.0452	0.68879				2	0.85313	0.29909				2	0.23463	0.4503				2	0.37067	0.34571				2	0.122	0.06624				2	0.05681	0.02142
3	0.80727	0.84956				3	0.85317	0.43795				3	0.69883	0.34255										3	0.27342	0.21878
4	0.83806	0.83195				4	0.73197	0.59192				4	1.33047	0.33371										4	0.27107	0.23944
						5	0.63435	0.776				5	0.44096	0.6025										5	0.30167	0.17172
						6	0.6949	1.05918				6	0.46141	0.59861										6	0.25355	0.20473
	One-way ANOVA results						One-way ANOVA results						One-way ANOVA results						One-way ANOVA results						One-way ANOVA results						One-way ANOVA results						One-way ANOVA results
	Sample Size	Mean	Standard Deviation	SE of Mean			Sample Size	Mean	Standard Deviation	SE of Mean			Sample Size	Mean	Standard Deviation	SE of Mean			Sample Size	Mean	Standard Deviation	SE of Mean			Sample Size	Mean	Standard Deviation	SE of Mean			Sample Size	Mean	Standard Deviation	SE of Mean			Sample Size	Mean	Standard Deviation	SE of Mean
WT	4	0.69173	0.1531	0.07655		WT	6	0.85076	0.20474	0.08359		WT	6	0.81234	0.35235	0.14385		WT	2	0.17568	0.08337	0.05895		WT	6	0.30195	0.04557	0.0186		WT	2	0.15772	0.05052	0.03572		WT	2	0.05316	0.00516	0.00365
Mut	4	0.98649	0.17554	0.08777		Mut	6	0.71056	0.20721	0.08459		Mut	6	0.4162	0.14355	0.05861		Mut	2	0.46862	0.02592	0.01833		Mut	6	0.25788	0.07964	0.03251		Mut	2	0.08047	0.02012	0.01423		Mut	2	0.02116	0.000374767	0.000265
	DF	Sum of Squares	Mean Square	F Value	Prob>F		DF	Sum of Squares	Mean Square	F Value	Prob>F		DF	Sum of Squares	Mean Square	F Value	Prob>F		DF	Sum of Squares	Mean Square	F Value	Prob>F		DF	Sum of Squares	Mean Square	F Value	Prob>F		DF	Sum of Squares	Mean Square	F Value	Prob>F		DF	Sum of Squares	Mean Square	F Value	Prob>F
Model	1	0.17376	0.17376	6.40536	0.04463	Model	1	0.05897	0.05897	1.38983	0.26572	Model	1	0.47078	0.47078	6.50439	0.02885	Model	1	0.08582	0.08582	22.5187	0.04165	Model	1	0.00583	0.00583	1.38467	0.26656	Model	1	0.00597	0.00597	4.03647	0.18227	Model	1	0.00102	0.00102	76.4833	0.01282
Error	6	0.16276	0.02713			Error	10	0.42428	0.04243			Error	10	0.72379	0.07238			Error	2	0.00762	0.00381			Error	10	0.04209	0.00421			Error	2	0.00296	0.00148			Error	2	2.67855e-05	1.33927e-05
Total	7	0.33653				Total	11	0.48325				Total	11	1.19458				Total	3	0.09344				Total	11	0.04792				Total	3	0.00892				Total	3	0.00105
	statistically significant (P<0.05)												statistically significant (P<0.05)						statistically significant (P<0.05)																		statistically significant (P<0.05)

## Sheet: b8-a
	Data from Bio-rad CFX Manager 3.0
	gapmer concentration 10 nM						gapmer concentration 25 nM						gapmer concentration 50 nM						gapmer concentration 75 nM						gapmer concentration 100 nM						gapmer concentration 200 nM
	normalized GFP expression						normalized GFP expression						normalized GFP expression						normalized GFP expression						normalized GFP expression						normalized GFP expression
biological replicate number	WT	Mut				biological replicate number	WT	Mut				biological replicate number	WT	Mut				biological replicate number	WT	Mut				biological replicate number	WT	Mut				biological replicate number	WT	Mut
1	1.90376	0.48573				1	3.14884	0.3962				1	0.41838	0.71121				1	0.33474	0.743				1	0.2834	0.96235				1	1.27417	0.15804
2	1.5924	0.43929				2	2.495	0.36709				2	0.39902	0.6795				2	0.32503	0.90649				2	0.33293	0.87955				2	1.26576	0.19669
3	0.67711	1.39559				3	1.53993	0.37264				3	1.76589	0.24554				3	1.43226	0.17878				3	2.17197	0.27787
4	0.61632	1.94902				4	1.08297	0.32013				4	1.84522	0.21313				4	1.25861	0.26272				4	1.59909	0.21182
						5	0.34489	0.86889				5	1.65231	0.46293				5	1.13416	0.14705
						6	0.33892	0.70176				6	1.69965	0.42485				6	1.37335	0.27105
	One-way ANOVA results						One-way ANOVA results						One-way ANOVA results						One-way ANOVA results						One-way ANOVA results						One-way ANOVA results
	Sample Size	Mean	Standard Deviation	SE of Mean			Sample Size	Mean	Standard Deviation	SE of Mean			Sample Size	Mean	Standard Deviation	SE of Mean			Sample Size	Mean	Standard Deviation	SE of Mean			Sample Size	Mean	Standard Deviation	SE of Mean			Sample Size	Mean	Standard Deviation	SE of Mean
WT	4	1.1974	0.64893	0.32446		WT	6	1.49176	1.14597	0.46784		WT	6	1.29675	0.69096	0.28208		WT	6	0.97636	0.51106	0.20864		WT	4	1.09685	0.94046	0.47023		WT	2	1.26997	0.00595	0.00421
Mut	4	1.06741	0.73435	0.36718		Mut	6	0.50445	0.22525	0.09196		Mut	6	0.45619	0.20947	0.08551		Mut	6	0.41818	0.32267	0.13173		Mut	4	0.5829	0.39274	0.19637		Mut	2	0.17736	0.02733	0.01932
	DF	Sum of Squares	Mean Square	F Value	Prob>F		DF	Sum of Squares	Mean Square	F Value	Prob>F		DF	Sum of Squares	Mean Square	F Value	Prob>F		DF	Sum of Squares	Mean Square	F Value	Prob>F		DF	Sum of Squares	Mean Square	F Value	Prob>F		DF	Sum of Squares	Mean Square	F Value	Prob>F
Model	1	0.03379	0.03379	0.07038	0.79967	Model	1	2.92432	2.92432	4.28795	0.0652	Model	1	2.11958	2.11958	8.13191	0.0172	Model	1	0.93468	0.93468	5.11731	0.0472	Model	1	0.52829	0.52829	1.0172	0.35211	Model	1	1.19377	1.19377	3052.06	0.000327487
Error	6	2.88115	0.48019			Error	10	6.81987	0.68199			Error	10	2.6065	0.26065			Error	10	1.82651	0.18265			Error	6	3.11613	0.51935			Error	2	0.000782275	0.000391138
Total	7	2.91494				Total	11	9.74419				Total	11	4.72608				Total	11	2.7612				Total	7	3.64442				Total	3	1.19456
													statistically significant (P<0.05)						statistically significant (P<0.05)												statistically significant (P<0.05)

## Sheet: b8-b
	Data from Bio-rad CFX Manager 3.0
	gapmer concentration 10 nM						gapmer concentration 25 nM						gapmer concentration 50 nM						gapmer concentration 75 nM						gapmer concentration 100 nM
	normalized GFP expression						normalized GFP expression						normalized GFP expression						normalized GFP expression						normalized GFP expression
biological replicate number	WT	Mut				biological replicate number	WT	Mut				biological replicate number	WT	Mut				biological replicate number	WT	Mut				biological replicate number	WT	Mut
1	0.4771					1	0.9024	1.73757				1	0.44423	0.35879				1	0.20788	0.36073				1	0.12323	0.14144
2	0.42961	0.89415				2	0.28023	1.34488				2	0.67088	0.76937				2	0.11425	0.41767				2	0.0707	0.24835
3	0.4837	0.72091				3	0.95896	1.81899				3	0.60521	0.60535				3	0.23513	0.24622				3	0.19238	0.59981
4	0.67187	0.73326				4	1.42473	1.21435				4	0.58711	0.53594				4	0.27787	0.3797				4	0.19903	0.56291
						5	0.4511	0.32561				5	0.53147	0.57215										5	--	0.46859
						6	0.55214	0.41656				6	0.56745	0.74512										6	--	0.43013
	One-way ANOVA results						One-way ANOVA results						One-way ANOVA results						One-way ANOVA results						One-way ANOVA results
	Sample Size	Mean	Standard Deviation	SE of Mean			Sample Size	Mean	Standard Deviation	SE of Mean			Sample Size	Mean	Standard Deviation	SE of Mean			Sample Size	Mean	Standard Deviation	SE of Mean			Sample Size	Mean	Standard Deviation	SE of Mean
WT	4	0.51557	0.10695	0.05347		WT	6	0.76159	0.41726	0.17034		WT	6	0.56773	0.07614	0.03108		WT	4	0.20878	0.06929	0.03465		WT	4	0.14633	0.06097	0.03048
Mut	3	0.78277	0.09665	0.0558		Mut	6	1.14299	0.64065	0.26154		Mut	6	0.59779	0.1502	0.06132		Mut	4	0.35108	0.07381	0.0369		Mut	6	0.40854	0.17972	0.07337
	DF	Sum of Squares	Mean Square	F Value	Prob>F		DF	Sum of Squares	Mean Square	F Value	Prob>F		DF	Sum of Squares	Mean Square	F Value	Prob>F		DF	Sum of Squares	Mean Square	F Value	Prob>F		DF	Sum of Squares	Mean Square	F Value	Prob>F
Model	1	0.1224	0.1224	11.5473	0.01929	Model	1	0.4364	0.4364	1.49314	0.24975	Model	1	0.00271	0.00271	0.1912	0.67121	Model	1	0.0405	0.0405	7.90277	0.03071	Model	1	0.165	0.165	7.64599	0.02448
Error	5	0.053	0.0106			Error	10	2.92268	0.29227			Error	10	0.14179	0.01418			Error	6	0.03075	0.00512			Error	8	0.17264	0.02158
Total	6	0.17539				Total	11	3.35908				Total	11	0.14451				Total	7	0.07124				Total	9	0.33764
	statistically significant (P<0.05)																		statistically significant (P<0.05)						statistically significant (P<0.05)

## Sheet: b9
	Data from Bio-rad CFX Manager 3.0
	gapmer concentration 25 nM						gapmer concentration 50 nM						gapmer concentration 75 nM						gapmer concentration 100 nM						gapmer concentration200 nM
	normalized GFP expression						normalized GFP expression						normalized GFP expression						normalized GFP expression						normalized GFP expression
biological replicate number	WT	Mut				biological replicate number	WT	Mut				biological replicate number	WT	Mut				biological replicate number	WT	Mut				biological replicate number	WT	Mut
1	0.30363	0.36687				1	0.1031	0.02867				1	0.06023	0.16131				1	0.0659	0.09279				1
2	0.30305	0.43942				2	0.1103	0.03047				2	0.06224	0.16178				2	0.06402	0.06536				2
3	0.55417	0.39166				3	0.22538	0.16857				3	0.09754	0.14663				3	0.12477	0.11229
4	0.51874	0.46231				4	0.28251	0.18942				4	0.12214					4	0.12916	0.12654
5	0.30405	0.43781				5	0.12528	0.04468				5	0.07711					5	0.06496	0.07138
6	0.49098	0.47882				6	0.24247	0.0336				6	0.10599					6	0.12035	0.14804
						7		0.15747
	One-way ANOVA results						One-way ANOVA results						One-way ANOVA results						One-way ANOVA results						One-way ANOVA results
	Sample Size	Mean	Standard Deviation	SE of Mean			Sample Size	Mean	Standard Deviation	SE of Mean			Sample Size	Mean	Standard Deviation	SE of Mean			Sample Size	Mean	Standard Deviation	SE of Mean			Sample Size	Mean	Standard Deviation	SE of Mean
WT	6	0.41244	0.12092	0.04937		WT	6	0.18151	0.07775	0.03174		WT	6	0.08754	0.02503	0.01022		WT	6	0.09486	0.03288	0.01342		WT
Mut	6	0.42948	0.0425	0.01735		Mut	7	0.09327	0.07425	0.02806		Mut	3	0.15657	0.00861	0.00497		Mut	6	0.10273	0.03222	0.01315		Mut
	DF	Sum of Squares	Mean Square	F Value	Prob>F		DF	Sum of Squares	Mean Square	F Value	Prob>F		DF	Sum of Squares	Mean Square	F Value	Prob>F		DF	Sum of Squares	Mean Square	F Value	Prob>F		DF	Sum of Squares	Mean Square	F Value	Prob>F
Model	1	0.000871596	0.000871596	0.10611	0.75133	Model	1	0.02515	0.02515	4.37143	0.06056	Model	1	0.00953	0.00953	20.3357	0.00277	Model	1	0.000185968	0.000185968	0.17554	0.68409	Model
Error	10	0.08214	0.00821			Error	11	0.0633	0.00575			Error	7	0.00328	0.00046867			Error	10	0.01059	0.00106			Error
Total	11	0.08301				Total	12	0.08845				Total	8	0.01281				Total	11	0.01078				Total
													statistically significant (P<0.05)

## Sheet: b12
	Data from Bio-rad CFX Manager 3.0
	gapmer concentration 10 nM						gapmer concentration 25 nM						gapmer concentration 50 nM						gapmer concentration 100 nM						gapmer concentration 200 nM						gapmer concentration 300 nM
	normalized GFP expression						normalized GFP expression						normalized GFP expression						normalized GFP expression						normalized GFP expression						normalized GFP expression
biological replicate number	WT	Mut				biological replicate number	WT	Mut				biological replicate number	WT	Mut				biological replicate number	WT	Mut				biological replicate number	WT	Mut				biological replicate number	WT	Mut
1	0.42156	0.63028				1	1.80124	0.67561				1	1.42445	0.70608				1	0.78986	0.57388				1	0.09126	0.26409				1	0.0339	0.10899
2	0.37844	0.65354				2	1.53871	0.72286				2	0.97552	0.54975				2	0.83747	0.40977				2	0.09458	0.34173				2	0.04273	0.12458
						3	1.35178	0.99991				3	1.51215	0.48024				3	1.06662	0.60551
						4	1.34107	0.59663				4	1.4715	0.79389				4	0.73475	0.52265
	One-way ANOVA results						One-way ANOVA results						One-way ANOVA results						One-way ANOVA results						One-way ANOVA results						One-way ANOVA results
	Sample Size	Mean	Standard Deviation	SE of Mean			Sample Size	Mean	Standard Deviation	SE of Mean			Sample Size	Mean	Standard Deviation	SE of Mean			Sample Size	Mean	Standard Deviation	SE of Mean			Sample Size	Mean	Standard Deviation	SE of Mean			Sample Size	Mean	Standard Deviation	SE of Mean
WT	2	0.4	0.03049	0.02156		WT	4	1.5082	0.21541	0.1077		WT	4	1.34591	0.24951	0.12476		WT	4	0.85718	0.1458	0.0729		WT	2	0.09292	0.00235	0.00166		WT	2	0.03832	0.00624	0.00441
Mut	2	0.64191	0.01645	0.01163		Mut	4	0.74875	0.17535	0.08767		Mut	4	0.63249	0.14317	0.07158		Mut	4	0.52795	0.08587	0.04293		Mut	2	0.30291	0.0549	0.03882		Mut	2	0.11679	0.01102	0.00779
	DF	Sum of Squares	Mean Square	F Value	Prob>F		DF	Sum of Squares	Mean Square	F Value	Prob>F		DF	Sum of Squares	Mean Square	F Value	Prob>F		DF	Sum of Squares	Mean Square	F Value	Prob>F		DF	Sum of Squares	Mean Square	F Value	Prob>F		DF	Sum of Squares	Mean Square	F Value	Prob>F
Model	1	0.05852	0.05852	97.5194	0.0101	Model	1	1.15352	1.15352	29.904	0.00156	Model	1	1.01792	1.01792	24.6016	0.00255	Model	1	0.21677	0.21677	15.1424	0.00806	Model	1	0.0441	0.0441	29.2074	0.03257	Model	1	0.00616	0.00616	76.7254	0.01278
Error	2	0.0012	0.000600091			Error	6	0.23144	0.03857			Error	6	0.24826	0.04138			Error	6	0.08589	0.01432			Error	2	0.00302	0.00151			Error	2	0.000160508	8.02542e-05
Total	3	0.05972				Total	7	1.38497				Total	7	1.26618				Total	7	0.30267				Total	3	0.04712				Total	3	0.00632
	statistically significant (P<0.05)						statistically significant (P<0.05)						statistically significant (P<0.05)						statistically significant (P<0.05)						statistically significant (P<0.05)						statistically significant (P<0.05)

[truncated: 23 more sheets: b12-a, b12-b, b13, b14, dKM, d1, d2, d4, d14, eKM, e1, e3, e5, fKM, f0, f5, f13, hKM, h2, h6 …]
